# Supplementary material for: Network analysis of human post-mortem microarrays reveals novel genes, microRNAs, and mechanistic scenarios of potential importance in fighting huntington's disease
Source: Comput Struct Biotechnol J. 2016 Feb 10;14:117–30. doi: 10.1016/j.csbj.2016.02.001 (PMC5128196; doi:10.1016/j.csbj.2016.02.001)
Supplement: Table S1 — Four-set Venn diagram of the overlap of significantly differentially expressed genes (SDEGs). [file mmc1.xlsx]

## Sheet: SDEGs with p-values < 0.01
Entrez Gene ID	Gene Symbol	Gene Name	p-value
6609	SMPD1	sphingomyelin phosphodiesterase 1, acid lysosomal	2.54852e-05
644150	WIPF3	WAS/WASL interacting protein family, member 3	4.08676e-05
84900	RNFT2	ring finger protein, transmembrane 2	7.22935e-05
358	AQP1	aquaporin 1 (Colton blood group)	0.00014227
84861	KLHL22	kelch-like 22 (Drosophila)	0.000155179
5992	RFX4	regulatory factor X, 4 (influences HLA class II expression)	0.000182534
5352	PLOD2	procollagen-lysine, 2-oxoglutarate 5-dioxygenase 2	0.000224804
133686	NADKD1	NAD kinase 2, mitochondrial	0.000225992
5062	PAK2	p21 protein (Cdc42/Rac)-activated kinase 2	0.000250815
8660	IRS2	insulin receptor substrate 2	0.000253262
56261	GPCPD1	glycerophosphocholine phosphodiesterase GDE1 homolog (S. cerevisiae)	0.000272929
47	ACLY	ATP citrate lyase	0.00028329
148252	DIRAS1	DIRAS family, GTP-binding RAS-like 1	0.000299995
1837	DTNA	dystrobrevin, alpha	0.000323634
8424	BBOX1	butyrobetaine (gamma), 2-oxoglutarate dioxygenase (gamma-butyrobetaine hydroxylase) 1	0.000324667
151987	PPP4R2	protein phosphatase 4, regulatory subunit 2	0.000340126
79641	ROGDI	rogdi homolog (Drosophila)	0.000361992
25854	FAM149A	family with sequence similarity 149, member A	0.000379992
10121	ACTR1A	ARP1 actin-related protein 1 homolog A, centractin alpha (yeast)	0.000403737
25840	METTL7A	methyltransferase like 7A	0.000448082
11332	ACOT7	acyl-CoA thioesterase 7	0.000465487
9659	PDE4DIP	phosphodiesterase 4D interacting protein	0.000485458
4853	NOTCH2	notch 2	0.000515796
960	CD44	CD44 molecule (Indian blood group)	0.000524046
6662	SOX9	SRY (sex determining region Y)-box 9	0.000531408
55893	ZNF395	zinc finger protein 395	0.000541055
10768	AHCYL1	adenosylhomocysteinase-like 1	0.000554168
26959	HBP1	HMG-box transcription factor 1	0.000561439
108	ADCY2	adenylate cyclase 2 (brain)	0.000568653
4501	MT1X	metallothionein 1X	0.000569303
56896	DPYSL5	dihydropyrimidinase-like 5	0.000611278
10979	FERMT2	fermitin family member 2	0.000619637
22836	RHOBTB3	Rho-related BTB domain containing 3	0.00063072
90113	VWA5B2	von Willebrand factor A domain containing 5B2	0.000645501
4915	NTRK2	neurotrophic tyrosine kinase, receptor, type 2	0.000731349
1809	DPYSL3	dihydropyrimidinase-like 3	0.000765951
4038	LRP4	low density lipoprotein receptor-related protein 4	0.00076851
5613	PRKX	protein kinase, X-linked	0.000781998
4149	MAX	MYC associated factor X	0.000800191
10840	ALDH1L1	aldehyde dehydrogenase 1 family, member L1	0.000816031
25787	DGCR9	DiGeorge syndrome critical region gene 9	0.000819967
4499	MT1M	metallothionein 1M	0.000858057
252995	FNDC5	fibronectin type III domain containing 5	0.000867758
3691	ITGB4	integrin, beta 4	0.00087563
2040	STOM	stomatin	0.000887305
51366	UBR5	ubiquitin protein ligase E3 component n-recognin 5	0.000889172
32	ACACB	acetyl-CoA carboxylase beta	0.000903957
119504	ANAPC16	anaphase promoting complex subunit 16	0.000910465
8775	NAPA	N-ethylmaleimide-sensitive factor attachment protein, alpha	0.000919977
93974	ATPIF1	ATPase inhibitory factor 1	0.000931445
55365	TMEM176A	transmembrane protein 176A	0.000934882
8506	CNTNAP1	contactin associated protein 1	0.000968132
4495	MT1G	metallothionein 1G	0.000979064
23236	PLCB1	phospholipase C, beta 1 (phosphoinositide-specific)	0.000985023
83648	FAM167A	family with sequence similarity 167, member A	0.000988789
4162	MCAM	melanoma cell adhesion molecule	0.000990277
57224	NHSL1	NHS-like 1	0.000990536
94121	SYTL4	synaptotagmin-like 4	0.000991472
85463	ZC3H12C	zinc finger CCCH-type containing 12C	0.00101428
153222	C5orf41	chromosome 5 open reading frame 41	0.00101833
8402	SLC25A11	solute carrier family 25 (mitochondrial carrier; oxoglutarate carrier), member 11	0.00102341
10106	CTDSP2	CTD (carboxy-terminal domain, RNA polymerase II, polypeptide A) small phosphatase 2	0.00103254
157574	FBXO16	F-box protein 16	0.00106386
79666	PLEKHF2	pleckstrin homology domain containing, family F (with FYVE domain) member 2	0.00110335
54940	OCIAD1	OCIA domain containing 1	0.00116083
91683	SYT12	synaptotagmin XII	0.00121726
1116	CHI3L1	chitinase 3-like 1 (cartilage glycoprotein-39)	0.0012192
4601	MXI1	MAX interactor 1	0.00123876
8897	MTMR3	myotubularin related protein 3	0.00127708
6654	SOS1	son of sevenless homolog 1 (Drosophila)	0.00129141
57088	PLSCR4	phospholipid scramblase 4	0.00129222
79026	AHNAK	AHNAK nucleoprotein	0.00130052
254251	LCORL	ligand dependent nuclear receptor corepressor-like	0.00132765
4792	NFKBIA	nuclear factor of kappa light polypeptide gene enhancer in B-cells inhibitor, alpha	0.00137435
12	SERPINA3	serpin peptidase inhibitor, clade A (alpha-1 antiproteinase, antitrypsin), member 3	0.00137499
165	AEBP1	AE binding protein 1	0.00137919
7374	UNG	uracil-DNA glycosylase	0.00141774
10241	CALCOCO2	calcium binding and coiled-coil domain 2	0.00143835
80727	TTYH3	tweety homolog 3 (Drosophila)	0.00145603
51053	GMNN	geminin, DNA replication inhibitor	0.00146046
23363	OBSL1	obscurin-like 1	0.00146359
254428	SLC41A1	solute carrier family 41, member 1	0.00152586
2773	GNAI3	guanine nucleotide binding protein (G protein), alpha inhibiting activity polypeptide 3	0.00154704
117	ADCYAP1R1	adenylate cyclase activating polypeptide 1 (pituitary) receptor type I	0.00155322
8034	SLC25A16	solute carrier family 25 (mitochondrial carrier; Graves disease autoantigen), member 16	0.00155763
677	ZFP36L1	zinc finger protein 36, C3H type-like 1	0.00160561
53834	FGFRL1	fibroblast growth factor receptor-like 1	0.00161092
3981	LIG4	ligase IV, DNA, ATP-dependent	0.00161406
112609	MRAP2	melanocortin 2 receptor accessory protein 2	0.00164945
1537	CYC1	cytochrome c-1	0.00172792
56288	PARD3	par-3 partitioning defective 3 homolog (C. elegans)	0.0017424
58472	SQRDL	sulfide quinone reductase-like (yeast)	0.00176841
5870	RAB6A	RAB6A, member RAS oncogene family	0.00177968
93	ACVR2B	activin A receptor, type IIB	0.00178521
3707	ITPKB	inositol 1,4,5-trisphosphate 3-kinase B	0.00180073
85460	ZNF518B	zinc finger protein 518B	0.00181828
2119	ETV5	ets variant 5	0.00185191
1213	CLTC	clathrin, heavy chain (Hc)	0.00185572
23118	TAB2	TGF-beta activated kinase 1/MAP3K7 binding protein 2	0.00187626
9066	SYT7	synaptotagmin VII	0.00189653
79960	PHF17	PHD finger protein 17	0.00192693
3736	KCNA1	potassium voltage-gated channel, shaker-related subfamily, member 1 (episodic ataxia with myokymia)	0.00193836
124491	TMEM170A	transmembrane protein 170A	0.00194777
51569	UFM1	ubiquitin-fold modifier 1	0.00195808
9413	FAM189A2	family with sequence similarity 189, member A2	0.00196318
643837	LOC643837	hypothetical LOC643837	0.00199611
361	AQP4	aquaporin 4	0.00201528
7050	TGIF1	TGFB-induced factor homeobox 1	0.00203304
55729	ATF7IP	activating transcription factor 7 interacting protein	0.00203685
63915	MUTED	muted homolog (mouse)	0.00204059
79441	HAUS3	HAUS augmin-like complex, subunit 3	0.00206309
28231	SLCO4A1	solute carrier organic anion transporter family, member 4A1	0.0020819
4496	MT1H	metallothionein 1H	0.00210677
23683	PRKD3	protein kinase D3	0.00212013
28959	TMEM176B	transmembrane protein 176B	0.00213881
643988	C1orf233	chromosome 1 open reading frame 233	0.00215076
4329	ALDH6A1	aldehyde dehydrogenase 6 family, member A1	0.00217206
23704	KCNE4	potassium voltage-gated channel, Isk-related family, member 4	0.00219542
8490	RGS5	regulator of G-protein signaling 5	0.00220161
10581	IFITM2	interferon induced transmembrane protein 2 (1-8D)	0.00221168
694	BTG1	B-cell translocation gene 1, anti-proliferative	0.00222513
6256	RXRA	retinoid X receptor, alpha	0.00227001
645745	MT1P2	metallothionein 1 pseudogene 2	0.00227457
26268	FBXO9	F-box protein 9	0.00227992
4494	MT1F	metallothionein 1F	0.00229948
51285	RASL12	RAS-like, family 12	0.00230496
22902	RUFY3	RUN and FYVE domain containing 3	0.00232444
2971	GTF3A	general transcription factor IIIA	0.0023976
221424	LRRC73	leucine rich repeat containing 73	0.00239819
53	ACP2	acid phosphatase 2, lysosomal	0.0024087
4502	MT2A	metallothionein 2A	0.00241171
1428	CRYM	crystallin, mu	0.00241418
10902	BRD8	bromodomain containing 8	0.0024216
55274	PHF10	PHD finger protein 10	0.0024436
158405	KIAA1958	KIAA1958	0.00246305
5805	PTS	6-pyruvoyltetrahydropterin synthase	0.00246846
22808	MRAS	muscle RAS oncogene homolog	0.00247949
120	ADD3	adducin 3 (gamma)	0.00248202
3916	LAMP1	lysosomal-associated membrane protein 1	0.00249336
753	C18orf1	chromosome 18 open reading frame 1	0.00249341
2794	GNL1	guanine nucleotide binding protein-like 1	0.00251548
26470	SEZ6L2	seizure related 6 homolog (mouse)-like 2	0.00251871
80142	PTGES2	prostaglandin E synthase 2	0.00252152
83696	TRAPPC9	trafficking protein particle complex 9	0.00252805
10492	SYNCRIP	synaptotagmin binding, cytoplasmic RNA interacting protein	0.00253253
8745	ADAM23	ADAM metallopeptidase domain 23	0.00254323
10410	IFITM3	interferon induced transmembrane protein 3 (1-8U)	0.00255231
29940	DSE	dermatan sulfate epimerase	0.00257811
839	CASP6	caspase 6, apoptosis-related cysteine peptidase	0.00262403
162681	C18orf54	chromosome 18 open reading frame 54	0.00263263
2029	ENSA	endosulfine alpha	0.00264464
2670	GFAP	glial fibrillary acidic protein	0.00267441
4217	MAP3K5	mitogen-activated protein kinase kinase kinase 5	0.00274746
5445	PON2	paraoxonase 2	0.00276428
54541	DDIT4	DNA-damage-inducible transcript 4	0.00277251
26207	PITPNC1	phosphatidylinositol transfer protein, cytoplasmic 1	0.00279513
56994	CHPT1	choline phosphotransferase 1	0.00279636
9324	HMGN3	high mobility group nucleosomal binding domain 3	0.00279849
55023	PHIP	pleckstrin homology domain interacting protein	0.00280072
6925	TCF4	transcription factor 4	0.00280097
3382	ICA1	islet cell autoantigen 1, 69kDa	0.00283862
10519	CIB1	calcium and integrin binding 1 (calmyrin)	0.00284324
115123	MARCH3	membrane-associated ring finger (C3HC4) 3	0.00284958
22807	IKZF2	IKAROS family zinc finger 2 (Helios)	0.00285289
79101	TAF1D	TATA box binding protein (TBP)-associated factor, RNA polymerase I, D, 41kDa	0.00287482
54891	INO80D	INO80 complex subunit D	0.00287544
112703	FAM71E1	family with sequence similarity 71, member E1	0.0028977
3184	HNRNPD	heterogeneous nuclear ribonucleoprotein D (AU-rich element RNA binding protein 1, 37kDa)	0.00295725
55818	KDM3A	lysine (K)-specific demethylase 3A	0.0029645
309	ANXA6	annexin A6	0.0029943
26511	CHIC2	cysteine-rich hydrophobic domain 2	0.0030011
148932	MOB3C	MOB kinase activator 3C	0.0030061
10413	YAP1	Yes-associated protein 1	0.00306999
388662	SLC6A17	solute carrier family 6, member 17	0.00312645
6597	SMARCA4	SWI/SNF related, matrix associated, actin dependent regulator of chromatin, subfamily a, member 4	0.00312724
1466	CSRP2	cysteine and glycine-rich protein 2	0.00314277
127254	C1orf173	chromosome 1 open reading frame 173	0.00314936
10797	MTHFD2	methylenetetrahydrofolate dehydrogenase (NADP+ dependent) 2, methenyltetrahydrofolate cyclohydrolase	0.00317023
56904	SH3GLB2	SH3-domain GRB2-like endophilin B2	0.0031706
8991	SELENBP1	selenium binding protein 1	0.00317314
23174	ZCCHC14	zinc finger, CCHC domain containing 14	0.0032104
65983	GRAMD3	GRAM domain containing 3	0.00328282
23389	MED13L	mediator complex subunit 13-like	0.00328703
23646	PLD3	phospholipase D family, member 3	0.0033028
66004	LYNX1	Ly6/neurotoxin 1	0.00331066
23469	PHF3	PHD finger protein 3	0.00333133
55860	ACTR10	actin-related protein 10 homolog (S. cerevisiae)	0.00334219
9736	USP34	ubiquitin specific peptidase 34	0.00342062
56898	BDH2	3-hydroxybutyrate dehydrogenase, type 2	0.00348303
3737	KCNA2	potassium voltage-gated channel, shaker-related subfamily, member 2	0.00348476
100505875	LOC100505875	hypothetical LOC100505875	0.00355475
3480	IGF1R	insulin-like growth factor 1 receptor	0.00357056
2247	FGF2	fibroblast growth factor 2 (basic)	0.00357394
1737	DLAT	dihydrolipoamide S-acetyltransferase	0.00359165
4493	MT1E	metallothionein 1E	0.00361518
6426	SRSF1	serine/arginine-rich splicing factor 1	0.00367538
1191	CLU	clusterin	0.00368922
112755	STX1B	syntaxin 1B	0.00369166
394	ARHGAP5	Rho GTPase activating protein 5	0.00372404
7283	TUBG1	tubulin, gamma 1	0.00372465
2805	GOT1	glutamic-oxaloacetic transaminase 1, soluble (aspartate aminotransferase 1)	0.00373388
51747	LUC7L3	LUC7-like 3 (S. cerevisiae)	0.00375493
64344	HIF3A	hypoxia inducible factor 3, alpha subunit	0.00380145
50810	HDGFRP3	hepatoma-derived growth factor, related protein 3	0.00381894
25851	TECPR1	tectonin beta-propeller repeat containing 1	0.00383917
5990	RFX2	regulatory factor X, 2 (influences HLA class II expression)	0.00387775
10443	N4BP2L2	NEDD4 binding protein 2-like 2	0.00388862
79832	QSER1	glutamine and serine rich 1	0.00388925
1979	EIF4EBP2	eukaryotic translation initiation factor 4E binding protein 2	0.00389135
7732	RNF112	ring finger protein 112	0.003896
11031	RAB31	RAB31, member RAS oncogene family	0.00390656
50649	ARHGEF4	Rho guanine nucleotide exchange factor (GEF) 4	0.00392373
604	BCL6	B-cell CLL/lymphoma 6	0.00394613
80012	PHC3	polyhomeotic homolog 3 (Drosophila)	0.00394654
10314	LANCL1	LanC lantibiotic synthetase component C-like 1 (bacterial)	0.00397205
26524	LATS2	LATS, large tumor suppressor, homolog 2 (Drosophila)	0.00398418
8733	GPAA1	glycosylphosphatidylinositol anchor attachment protein 1 homolog (yeast)	0.00399188
115704	EVI5L	ecotropic viral integration site 5-like	0.0040018
84441	MAML2	mastermind-like 2 (Drosophila)	0.00401097
9337	CNOT8	CCR4-NOT transcription complex, subunit 8	0.00404066
79622	SNRNP25	small nuclear ribonucleoprotein 25kDa (U11/U12)	0.00404448
2202	EFEMP1	EGF containing fibulin-like extracellular matrix protein 1	0.0040445
1998	ELF2	E74-like factor 2 (ets domain transcription factor)	0.00405311
4122	MAN2A2	mannosidase, alpha, class 2A, member 2	0.00406494
29920	PYCR2	pyrroline-5-carboxylate reductase family, member 2	0.00407544
2260	FGFR1	fibroblast growth factor receptor 1	0.00408037
114885	OSBPL11	oxysterol binding protein-like 11	0.00409425
7905	REEP5	receptor accessory protein 5	0.00410419
4089	SMAD4	SMAD family member 4	0.00410745
7159	TP53BP2	tumor protein p53 binding protein, 2	0.00415585
6880	TAF9	TAF9 RNA polymerase II, TATA box binding protein (TBP)-associated factor, 32kDa	0.00417007
1327	COX4I1	cytochrome c oxidase subunit IV isoform 1	0.00417527
79135	APOO	apolipoprotein O	0.0041805
3082	HGF	hepatocyte growth factor (hepapoietin A; scatter factor)	0.00422102
149041	RC3H1	ring finger and CCCH-type domains 1	0.00424568
26353	HSPB8	heat shock 22kDa protein 8	0.00427363
3315	HSPB1	heat shock 27kDa protein 1	0.00428904
9588	PRDX6	peroxiredoxin 6	0.00430742
64393	ZMAT3	zinc finger, matrin-type 3	0.00431134
84059	GPR98	G protein-coupled receptor 98	0.00436906
8941	CDK5R2	cyclin-dependent kinase 5, regulatory subunit 2 (p39)	0.00437409
23051	ZHX3	zinc fingers and homeoboxes 3	0.00438094
54498	SMOX	spermine oxidase	0.00446607
2011	MARK2	MAP/microtubule affinity-regulating kinase 2	0.00447418
11276	SYNRG	synergin, gamma	0.00450237
55204	GOLPH3L	golgi phosphoprotein 3-like	0.00457389
26090	ABHD12	abhydrolase domain containing 12	0.00458493
57007	CXCR7	chemokine (C-X-C motif) receptor 7	0.00460102
25804	LSM4	LSM4 homolog, U6 small nuclear RNA associated (S. cerevisiae)	0.00460418
8572	PDLIM4	PDZ and LIM domain 4	0.00463179
10672	GNA13	guanine nucleotide binding protein (G protein), alpha 13	0.00463583
6453	ITSN1	intersectin 1 (SH3 domain protein)	0.00465492
5465	PPARA	peroxisome proliferator-activated receptor alpha	0.00467052
4976	OPA1	optic atrophy 1 (autosomal dominant)	0.00468296
5798	PTPRN	protein tyrosine phosphatase, receptor type, N	0.00469835
4297	MLL	myeloid/lymphoid or mixed-lineage leukemia (trithorax homolog, Drosophila)	0.00471333
1956	EGFR	epidermal growth factor receptor	0.00471344
444	ASPH	aspartate beta-hydroxylase	0.00471938
26137	ZBTB20	zinc finger and BTB domain containing 20	0.00471953
6934	TCF7L2	transcription factor 7-like 2 (T-cell specific, HMG-box)	0.00474582
10814	CPLX2	complexin 2	0.00475916
2563	GABRD	gamma-aminobutyric acid (GABA) A receptor, delta	0.00476342
171023	ASXL1	additional sex combs like 1 (Drosophila)	0.00480028
26009	ZZZ3	zinc finger, ZZ-type containing 3	0.00480196
56256	SERTAD4	SERTA domain containing 4	0.00487244
23063	WAPAL	wings apart-like homolog (Drosophila)	0.00487849
8992	ATP6V0E1	ATPase, H+ transporting, lysosomal 9kDa, V0 subunit e1	0.00488074
84329	HVCN1	hydrogen voltage-gated channel 1	0.00488998
7003	TEAD1	TEA domain family member 1 (SV40 transcriptional enhancer factor)	0.00490909
100505702	LOC100505702	hypothetical LOC100505702	0.00496887
6812	STXBP1	syntaxin binding protein 1	0.00499415
27241	BBS9	Bardet-Biedl syndrome 9	0.00501175
23175	LPIN1	lipin 1	0.00502252
154091	SLC2A12	solute carrier family 2 (facilitated glucose transporter), member 12	0.00502808
23349	KIAA1045	KIAA1045	0.00506001
7840	ALMS1	Alstrom syndrome 1	0.00506835
81562	LMAN2L	lectin, mannose-binding 2-like	0.00508319
6093	ROCK1	Rho-associated, coiled-coil containing protein kinase 1	0.00508724
9581	PREPL	prolyl endopeptidase-like	0.00509305
2697	GJA1	gap junction protein, alpha 1, 43kDa	0.00509873
9715	FAM131B	family with sequence similarity 131, member B	0.00510196
5702	PSMC3	proteasome (prosome, macropain) 26S subunit, ATPase, 3	0.00517757
2752	GLUL	glutamate-ammonia ligase	0.00519634
2565	GABRG1	gamma-aminobutyric acid (GABA) A receptor, gamma 1	0.00521759
9857	CEP350	centrosomal protein 350kDa	0.00522552
4927	NUP88	nucleoporin 88kDa	0.00525932
5293	PIK3CD	phosphoinositide-3-kinase, catalytic, delta polypeptide	0.00525952
27086	FOXP1	forkhead box P1	0.00527149
4129	MAOB	monoamine oxidase B	0.00527425
5033	P4HA1	prolyl 4-hydroxylase, alpha polypeptide I	0.00527964
1994	ELAVL1	ELAV (embryonic lethal, abnormal vision, Drosophila)-like 1 (Hu antigen R)	0.0053239
23418	CRB1	crumbs homolog 1 (Drosophila)	0.00532419
79154	DHRS11	dehydrogenase/reductase (SDR family) member 11	0.00539044
10146	G3BP1	GTPase activating protein (SH3 domain) binding protein 1	0.00540438
51466	EVL	Enah/Vasp-like	0.00541818
51308	REEP2	receptor accessory protein 2	0.00542792
55540	IL17RB	interleukin 17 receptor B	0.00546834
10125	RASGRP1	RAS guanyl releasing protein 1 (calcium and DAG-regulated)	0.00547173
84306	PDCD2L	programmed cell death 2-like	0.00549292
54971	BANP	BTG3 associated nuclear protein	0.00552803
10613	ERLIN1	ER lipid raft associated 1	0.00554139
3977	LIFR	leukemia inhibitory factor receptor alpha	0.00555145
11261	CHP	calcium binding protein P22	0.00556959
22880	MORC2	MORC family CW-type zinc finger 2	0.0056231
2788	GNG7	guanine nucleotide binding protein (G protein), gamma 7	0.00564566
2110	ETFDH	electron-transferring-flavoprotein dehydrogenase	0.00565567
9733	SART3	squamous cell carcinoma antigen recognized by T cells 3	0.00567518
9466	IL27RA	interleukin 27 receptor, alpha	0.0056821
84300	MNF1	ubiquinol-cytochrome c reductase complex assembly factor 2	0.00568946
2760	GM2A	GM2 ganglioside activator	0.00569829
6158	RPL28	ribosomal protein L28	0.00570621
4504	MT3	metallothionein 3	0.00571441
65986	ZBTB10	zinc finger and BTB domain containing 10	0.00573509
10681	GNB5	guanine nucleotide binding protein (G protein), beta 5	0.00574522
81034	SLC25A32	solute carrier family 25, member 32	0.00576025
147965	FAM98C	family with sequence similarity 98, member C	0.00578599
23210	JMJD6	jumonji domain containing 6	0.00581804
80110	ZNF614	zinc finger protein 614	0.00582896
3831	KLC1	kinesin light chain 1	0.00587714
25909	AHCTF1	AT hook containing transcription factor 1	0.00587996
23126	POGZ	pogo transposable element with ZNF domain	0.00590536
80314	EPC1	enhancer of polycomb homolog 1 (Drosophila)	0.00594335
253512	SLC25A30	solute carrier family 25, member 30	0.00608085
79848	CSPP1	centrosome and spindle pole associated protein 1	0.00610646
56829	ZC3HAV1	zinc finger CCCH-type, antiviral 1	0.00613252
50488	MINK1	misshapen-like kinase 1	0.00614288
10611	PDLIM5	PDZ and LIM domain 5	0.00615349
79074	C2orf49	chromosome 2 open reading frame 49	0.00619823
51389	RWDD1	RWD domain containing 1	0.00622841
26065	LSM14A	LSM14A, SCD6 homolog A (S. cerevisiae)	0.00624476
80308	FLAD1	FAD1 flavin adenine dinucleotide synthetase homolog (S. cerevisiae)	0.00626672
55353	LAPTM4B	lysosomal protein transmembrane 4 beta	0.00627631
7267	TTC3	tetratricopeptide repeat domain 3	0.00628182
2887	GRB10	growth factor receptor-bound protein 10	0.00629008
9555	H2AFY	H2A histone family, member Y	0.00630438
55512	SMPD3	sphingomyelin phosphodiesterase 3, neutral membrane (neutral sphingomyelinase II)	0.00630713
1020	CDK5	cyclin-dependent kinase 5	0.00631559
6119	RPA3	replication protein A3, 14kDa	0.00632123
477	ATP1A2	ATPase, Na+/K+ transporting, alpha 2 polypeptide	0.00634134
403341	ZBTB34	zinc finger and BTB domain containing 34	0.00637541
55222	LRRC20	leucine rich repeat containing 20	0.00638482
23613	ZMYND8	zinc finger, MYND-type containing 8	0.00640502
596	BCL2	B-cell CLL/lymphoma 2	0.00641209
254531	LPCAT4	lysophosphatidylcholine acyltransferase 4	0.0064128
4090	SMAD5	SMAD family member 5	0.00642919
2597	GAPDH	glyceraldehyde-3-phosphate dehydrogenase	0.00646661
10231	RCAN2	regulator of calcineurin 2	0.00651977
571	BACH1	BTB and CNC homology 1, basic leucine zipper transcription factor 1	0.00655201
29994	BAZ2B	bromodomain adjacent to zinc finger domain, 2B	0.00657681
56833	SLAMF8	SLAM family member 8	0.00660399
491	ATP2B2	ATPase, Ca++ transporting, plasma membrane 2	0.00661841
23542	MAPK8IP2	mitogen-activated protein kinase 8 interacting protein 2	0.00668018
4926	NUMA1	nuclear mitotic apparatus protein 1	0.00669213
10529	NEBL	nebulette	0.00670512
85440	DOCK7	dedicator of cytokinesis 7	0.00670653
25994	HIGD1A	HIG1 hypoxia inducible domain family, member 1A	0.0067309
25957	PNISR	PNN-interacting serine/arginine-rich protein	0.00673959
54453	RIN2	Ras and Rab interactor 2	0.00677898
55607	PPP1R9A	protein phosphatase 1, regulatory (inhibitor) subunit 9A	0.00677932
55857	PLK1S1	polo-like kinase 1 substrate 1	0.00678272
7385	UQCRC2	ubiquinol-cytochrome c reductase core protein II	0.00679901
961	CD47	CD47 molecule	0.00680339
4916	NTRK3	neurotrophic tyrosine kinase, receptor, type 3	0.00680734
50809	HP1BP3	heterochromatin protein 1, binding protein 3	0.00682111
890	CCNA2	cyclin A2	0.00684238
3163	HMOX2	heme oxygenase (decycling) 2	0.00691249
506	ATP5B	ATP synthase, H+ transporting, mitochondrial F1 complex, beta polypeptide	0.00691643
51009	DERL2	Der1-like domain family, member 2	0.00691887
151188	ARL6IP6	ADP-ribosylation-like factor 6 interacting protein 6	0.00693528
80762	NDFIP1	Nedd4 family interacting protein 1	0.00695755
966	CD59	CD59 molecule, complement regulatory protein	0.00697894
619279	ZNF704	zinc finger protein 704	0.00699393
64231	MS4A6A	membrane-spanning 4-domains, subfamily A, member 6A	0.00702727
9114	ATP6V0D1	ATPase, H+ transporting, lysosomal 38kDa, V0 subunit d1	0.0070288
55170	PRMT6	protein arginine methyltransferase 6	0.00704236
4052	LTBP1	latent transforming growth factor beta binding protein 1	0.00705319
253260	RICTOR	RPTOR independent companion of MTOR, complex 2	0.00712358
166647	GPR125	G protein-coupled receptor 125	0.0071289
54205	CYCS	cytochrome c, somatic	0.00712927
3660	IRF2	interferon regulatory factor 2	0.00713367
3417	IDH1	isocitrate dehydrogenase 1 (NADP+), soluble	0.00713599
55349	CHDH	choline dehydrogenase	0.00714229
4257	MGST1	microsomal glutathione S-transferase 1	0.00714458
7049	TGFBR3	transforming growth factor, beta receptor III	0.00714643
24144	TFIP11	tuftelin interacting protein 11	0.00718091
79161	C7orf23	chromosome 7 open reading frame 23	0.00723481
9397	NMT2	N-myristoyltransferase 2	0.00724002
8720	MBTPS1	membrane-bound transcription factor peptidase, site 1	0.0072925
27250	PDCD4	programmed cell death 4 (neoplastic transformation inhibitor)	0.00729403
10127	ZNF263	zinc finger protein 263	0.00729836
5894	RAF1	v-raf-1 murine leukemia viral oncogene homolog 1	0.00730465
219988	PATL1	protein associated with topoisomerase II homolog 1 (yeast)	0.00732797
10673	TNFSF13B	tumor necrosis factor (ligand) superfamily, member 13b	0.00733693
5605	MAP2K2	mitogen-activated protein kinase kinase 2	0.00734131
79095	C9orf16	chromosome 9 open reading frame 16	0.00739336
7803	PTP4A1	protein tyrosine phosphatase type IVA, member 1	0.00742806
116461	TSEN15	tRNA splicing endonuclease 15 homolog (S. cerevisiae)	0.00743004
3059	HCLS1	hematopoietic cell-specific Lyn substrate 1	0.00747468
9903	KLHL21	kelch-like 21 (Drosophila)	0.00747694
115416	MALSU1	mitochondrial assembly of ribosomal large subunit 1	0.00752064
7706	TRIM25	tripartite motif containing 25	0.00753178
6376	CX3CL1	chemokine (C-X3-C motif) ligand 1	0.0076107
23657	SLC7A11	solute carrier family 7, (cationic amino acid transporter, y+ system) member 11	0.00765444
3400	ID4	inhibitor of DNA binding 4, dominant negative helix-loop-helix protein	0.00767308
399979	SNX19	sorting nexin 19	0.00770044
10120	ACTR1B	ARP1 actin-related protein 1 homolog B, centractin beta (yeast)	0.00772477
3696	ITGB8	integrin, beta 8	0.00773141
57446	NDRG3	NDRG family member 3	0.00774012
7029	TFDP2	transcription factor Dp-2 (E2F dimerization partner 2)	0.00774134
292	SLC25A5	solute carrier family 25 (mitochondrial carrier; adenine nucleotide translocator), member 5	0.00775027
8405	SPOP	speckle-type POZ protein	0.00775367
8233	ZRSR2	zinc finger (CCCH type), RNA-binding motif and serine/arginine rich 2	0.007754
2590	GALNT2	UDP-N-acetyl-alpha-D-galactosamine:polypeptide N-acetylgalactosaminyltransferase 2 (GalNAc-T2)	0.00777358
10801	SEPT9	septin 9	0.007777
163175	LGI4	leucine-rich repeat LGI family, member 4	0.00778142
8741	TNFSF13	tumor necrosis factor (ligand) superfamily, member 13	0.00778598
55331	ACER3	alkaline ceramidase 3	0.00781355
18	ABAT	4-aminobutyrate aminotransferase	0.00781377
10327	AKR1A1	aldo-keto reductase family 1, member A1 (aldehyde reductase)	0.00781599
2289	FKBP5	FK506 binding protein 5	0.00783142
57326	PBXIP1	pre-B-cell leukemia homeobox interacting protein 1	0.00784471
5252	PHF1	PHD finger protein 1	0.00785254
2553	GABPB1	GA binding protein transcription factor, beta subunit 1	0.00792692
7572	ZNF24	zinc finger protein 24	0.00792974
57035	C1orf63	chromosome 1 open reading frame 63	0.00797154
1622	DBI	diazepam binding inhibitor (GABA receptor modulator, acyl-CoA binding protein)	0.00797233
5147	PDE6D	phosphodiesterase 6D, cGMP-specific, rod, delta	0.00799436
10509	SEMA4B	sema domain, immunoglobulin domain (Ig), transmembrane domain (TM) and short cytoplasmic domain, (semaphorin) 4B	0.00800026
339287	MSL1	male-specific lethal 1 homolog (Drosophila)	0.00805609
5434	POLR2E	polymerase (RNA) II (DNA directed) polypeptide E, 25kDa	0.00806104
4248	MGAT3	mannosyl (beta-1,4-)-glycoprotein beta-1,4-N-acetylglucosaminyltransferase	0.00806193
388962	BOLA3	bolA homolog 3 (E. coli)	0.00806407
348094	ANKDD1A	ankyrin repeat and death domain containing 1A	0.00807142
57606	SLAIN2	SLAIN motif family, member 2	0.00807261
6801	STRN	striatin, calmodulin binding protein	0.00810946
23179	RGL1	ral guanine nucleotide dissociation stimulator-like 1	0.00817294
6526	SLC5A3	solute carrier family 5 (sodium/myo-inositol cotransporter), member 3	0.0081742
25782	RAB3GAP2	RAB3 GTPase activating protein subunit 2 (non-catalytic)	0.00823974
27327	TNRC6A	trinucleotide repeat containing 6A	0.00825125
1268	CNR1	cannabinoid receptor 1 (brain)	0.008263
54919	HEATR2	HEAT repeat containing 2	0.00826868
7390	UROS	uroporphyrinogen III synthase	0.00826928
1052	CEBPD	CCAAT/enhancer binding protein (C/EBP), delta	0.00827183
100216546	LOC100216546	hypothetical LOC100216546	0.00828448
887	CCKBR	cholecystokinin B receptor	0.00829575
51304	ZDHHC3	zinc finger, DHHC-type containing 3	0.00838535
84333	PCGF5	polycomb group ring finger 5	0.00842306
23710	GABARAPL1	GABA(A) receptor-associated protein like 1	0.00843917
401152	C4orf3	chromosome 4 open reading frame 3	0.00845326
340542	BEX5	brain expressed, X-linked 5	0.00846942
23466	CBX6	chromobox homolog 6	0.00850703
220972	MARCH8	membrane-associated ring finger (C3HC4) 8	0.00851422
663	BNIP2	BCL2/adenovirus E1B 19kDa interacting protein 2	0.00853972
10159	ATP6AP2	ATPase, H+ transporting, lysosomal accessory protein 2	0.00854013
4170	MCL1	myeloid cell leukemia sequence 1 (BCL2-related)	0.00855847
91966	CXorf40A	chromosome X open reading frame 40A	0.00856461
64960	MRPS15	mitochondrial ribosomal protein S15	0.00856486
25836	NIPBL	Nipped-B homolog (Drosophila)	0.00856677
126328	NDUFA11	NADH dehydrogenase (ubiquinone) 1 alpha subcomplex, 11, 14.7kDa	0.00857766
9798	IST1	increased sodium tolerance 1 homolog (yeast)	0.00860211
4128	MAOA	monoamine oxidase A	0.00860261
51616	TAF9B	TAF9B RNA polymerase II, TATA box binding protein (TBP)-associated factor, 31kDa	0.00862333
4478	MSN	moesin	0.00862724
26220	DGCR5	DiGeorge syndrome critical region gene 5 (non-protein coding)	0.00865599
187	APLNR	apelin receptor	0.00866893
6294	SAFB	scaffold attachment factor B	0.008681
2222	FDFT1	farnesyl-diphosphate farnesyltransferase 1	0.00868503
4215	MAP3K3	mitogen-activated protein kinase kinase kinase 3	0.00869045
283991	FAM100B	family with sequence similarity 100, member B	0.0086994
6477	SIAH1	seven in absentia homolog 1 (Drosophila)	0.00872076
573	BAG1	BCL2-associated athanogene	0.00879059
4043	LRPAP1	low density lipoprotein receptor-related protein associated protein 1	0.00881921
25953	PNKD	paroxysmal nonkinesigenic dyskinesia	0.00882638
84991	RBM17	RNA binding motif protein 17	0.00882664
4168	MCF2	MCF.2 cell line derived transforming sequence	0.00883559
55771	PRR11	proline rich 11	0.00884448
7707	ZNF148	zinc finger protein 148	0.00884642
10758	TRAF3IP2	TRAF3 interacting protein 2	0.0088567
80255	SLC35F5	solute carrier family 35, member F5	0.00888701
5250	SLC25A3	solute carrier family 25 (mitochondrial carrier; phosphate carrier), member 3	0.00889852
56112	PCDHGA3	protocadherin gamma subfamily A, 3	0.0089099
285440	CYP4V2	cytochrome P450, family 4, subfamily V, polypeptide 2	0.00893422
10188	TNK2	tyrosine kinase, non-receptor, 2	0.00893984
23764	MAFF	v-maf musculoaponeurotic fibrosarcoma oncogene homolog F (avian)	0.00896571
10243	GPHN	gephyrin	0.00901386
785	CACNB4	calcium channel, voltage-dependent, beta 4 subunit	0.00902467
6697	SPR	sepiapterin reductase (7,8-dihydrobiopterin:NADP+ oxidoreductase)	0.00906472
23157	SEPT6	septin 6	0.00907906
148156	ZNF558	zinc finger protein 558	0.0091689
8895	CPNE3	copine III	0.00918301
153396	TMEM161B	transmembrane protein 161B	0.00921748
55728	N4BP2	NEDD4 binding protein 2	0.00923112
55970	GNG12	guanine nucleotide binding protein (G protein), gamma 12	0.00926696
123	PLIN2	perilipin 2	0.00929692
23259	DDHD2	DDHD domain containing 2	0.00929916
473	RERE	arginine-glutamic acid dipeptide (RE) repeats	0.00932114
23413	NCS1	neuronal calcium sensor 1	0.0093216
9698	PUM1	pumilio homolog 1 (Drosophila)	0.00933012
5584	PRKCI	protein kinase C, iota	0.0093344
1534	CYB561	cytochrome b-561	0.00933605
9860	LRIG2	leucine-rich repeats and immunoglobulin-like domains 2	0.00934016
55973	BCAP29	B-cell receptor-associated protein 29	0.00934595
9158	FIBP	fibroblast growth factor (acidic) intracellular binding protein	0.00939787
440073	IQSEC3	IQ motif and Sec7 domain 3	0.00940271
754	PTTG1IP	pituitary tumor-transforming 1 interacting protein	0.00946603
55672	NBPF1	neuroblastoma breakpoint family, member 1	0.00953769
7070	THY1	Thy-1 cell surface antigen	0.00956743
389765	LOC389765	kinesin family member 27 pseudogene	0.00957457
64207	IRF2BPL	interferon regulatory factor 2 binding protein-like	0.00959401
8850	KAT2B	K(lysine) acetyltransferase 2B	0.00964654
9332	CD163	CD163 molecule	0.00967476
57690	TNRC6C	trinucleotide repeat containing 6C	0.00968166
10675	CSPG5	chondroitin sulfate proteoglycan 5 (neuroglycan C)	0.00970146
55778	ZNF839	zinc finger protein 839	0.00970474
7001	PRDX2	peroxiredoxin 2	0.00972051
23471	TRAM1	translocation associated membrane protein 1	0.00972504
9201	DCLK1	doublecortin-like kinase 1	0.00972982
25789	TMEM59L	transmembrane protein 59-like	0.00975218
66008	TRAK2	trafficking protein, kinesin binding 2	0.00982542
130612	TMEM198	transmembrane protein 198	0.00983473
51435	SCARA3	scavenger receptor class A, member 3	0.00984657
5471	PPAT	phosphoribosyl pyrophosphate amidotransferase	0.00985588
9229	DLGAP1	discs, large (Drosophila) homolog-associated protein 1	0.00986047
2066	ERBB4	v-erb-a erythroblastic leukemia viral oncogene homolog 4 (avian)	0.0098847
9230	RAB11B	RAB11B, member RAS oncogene family	0.00988682
2271	FH	fumarate hydratase	0.00992572
5292	PIM1	pim-1 oncogene	0.00992975
50651	SLC45A1	solute carrier family 45, member 1	0.00995105
706	TSPO	translocator protein (18kDa)	0.00995626
1845	DUSP3	dual specificity phosphatase 3	0.0099644
8743	TNFSF10	tumor necrosis factor (ligand) superfamily, member 10	0.00997183
